# Supplementary material for: An Integrated Regulatory Network Reveals Pervasive Cross-Regulation among Transcription and Splicing Factors
Source: PLoS Comput Biol. 2012 Jul 26;8(7):e1002603. doi: 10.1371/journal.pcbi.1002603 (PMC3405991; doi:10.1371/journal.pcbi.1002603)
Supplement: Dataset S2 — Normalized expression data for network genes in smooth muscle and heart tissues from the GNF atlas. (XLS) [file pcbi.1002603.s002.xls]

## Sheet: Sheet1
Name	Probe	Heart_normalized	SmoothMuscle_normalized
AHR	"202820_at"	0.96477	1.79203
ARNT	"218222_x_at"	1.26411	1.37335
ARNT	"210828_s_at"	1.29502	1.13314
ARNT	"218221_at"	1.49921	1.32431
ATF2	"212984_at"	1.04083	0.99947
ATF2	"205446_s_at"	1.3273	1.07701
ATF6	"203952_at"	1.23257	1.6966
ATF6	"217550_at"	1.30228	1.10428
BACH1	"210818_s_at"	1.3075	1.14674
BACH2	"221234_s_at"	1.35997	1.12438
E2F1	"202028_s_at"	0.533847	4.58903
E2F1	"2028_s_at"	1.29724	1.13163
E2F1	"204947_at"	1.30749	1.038
EGR1	"201694_s_at"	0.260711	1.01257
ELK1	"210376_x_at"	1.38132	1.33676
ELK1	"203617_x_at"	1.11951	1.078
FOXC1	"213260_at"	1.0658	1.0658
FOXD3	"208500_x_at"	1.27912	1.14859
FOXI1	"208006_at"	1.34483	1.12644
FOXJ2	"203734_at"	1.40976	0.744196
FOXL1	"216572_at"	1.19437	1.0632
FOXO3	"217399_s_at"	1.3258	1.12115
FOXO4	"205451_at"	1.34064	1.0009
GATA1	"210446_at"	1.27692	1.13846
GATA2	"210358_x_at"	1.22403	1.12554
GATA3	"209603_at"	1.27217	1.1052
GATA3	"209602_s_at"	1.25991	0.967205
GATA6	"210002_at"	3.91517	2.48853
HLF	"204754_at"	1.23488	0.995274
HNRNPA1	"222040_at"	1.28289	0.89048
HNRNPA1	"213356_x_at"	0.351323	1.64582
HNRNPA1	"200016_x_at"	0.311155	1.7363
HNRNPA1	"221919_at"	1.07104	0.84975
HNRNPAB	"201277_s_at"	0.373034	1.87886
HNRNPF	"201376_s_at"	0.414579	1.29213
HSF1	"202344_at"	4.13607	0.814135
HSF1	"213756_s_at"	1.77136	1.07082
HSF2	"209657_s_at"	1.35076	0.995147
HSF2	"211220_s_at"	1.44473	1.0067
IRF1	"202531_at"	0.234523	0.0638658
IRF7	"208436_s_at"	1.70593	0.265583
IRF7	"220074_at"	1.11545	0.856993
MBNL1	"201153_s_at"	0.145715	1.15734
MBNL1	"201152_s_at"	0.12763	1.37313
MBNL1	"215663_at"	1.46315	1.06833
MBNL1	"201153_s_at"	0.145715	1.15734
MBNL1	"201152_s_at"	0.12763	1.37313
MBNL1	"215663_at"	1.46315	1.06833
MBNL1	"201153_s_at"	0.145715	1.15734
MBNL1	"201152_s_at"	0.12763	1.37313
MBNL1	"215663_at"	1.46315	1.06833
MEIS1	"204069_at"	0.483926	2.9063
NKX2-2	"206915_at"	0.912568	0.737705
NKX3-1	"211498_s_at"	1.20219	0.998433
NKX3-1	"211497_x_at"	1.03838	0.678715
NKX6-1	"221366_at"	1.38705	1.10268
NOVA1	"207437_at"	1.67984	0.984362
NOVA1	"207437_at"	1.67984	0.984362
NOVA1	"207437_at"	1.67984	0.984362
PAX2	"206229_x_at"	1.38481	1.10652
PAX2	"206228_at"	1.07805	0.963902
PAX5	"206802_at"	1.20119	1.05266
PAX5	"221969_at"	1.15007	1.00556
PAX6	"205646_s_at"	1.15778	0.957669
PBX1	"205253_at"	1.57005	1.09903
PBX1	"212148_at"	0.360944	1.11441
POU2F1	"206789_s_at"	1.22791	1.10908
POU3F1	"210475_at"	1.30109	1.09336
POU3F1	"208345_s_at"	1.2671	1.11309
POU3F2	"207084_at"	1.31069	1.02786
PTBP1	"212015_x_at"	0.27418	2.31847
PTBP1	"211270_x_at"	0.22852	1.98132
PTBP1	"211271_x_at"	0.480647	1.85638
PTBP1	"212016_s_at"	0.494593	1.58371
PTBP1	"216306_x_at"	0.180354	1.57915
PTBP1	"202189_x_at"	0.201275	1.90638
PTBP1	"212015_x_at"	0.27418	2.31847
PTBP1	"211270_x_at"	0.22852	1.98132
PTBP1	"211271_x_at"	0.480647	1.85638
PTBP1	"212016_s_at"	0.494593	1.58371
PTBP1	"216306_x_at"	0.180354	1.57915
PTBP1	"202189_x_at"	0.201275	1.90638
QKI	"212263_at"	0.423651	1.80086
QKI	"212265_at"	0.153955	2.22271
QKI	"212262_at"	0.733129	1.78834
QKI	"214543_x_at"	1.15857	1.04671
QKI	"214541_s_at"	1.29525	1.15265
SRF	"202401_s_at"	1.25255	2.25099
SRF	"202400_s_at"	1.31014	1.14637
SRSF1	"201742_x_at"	0.182538	2.08135
SRSF1	"201741_x_at"	1.3329	1.10513
SRSF1	"208863_s_at"	0.998443	1.80005
SRSF1	"211784_s_at"	0.133792	2.19757
SRSF10	"210178_x_at"	0.882759	2.28276
SRSF10	"206095_s_at"	0.54739	1.57551
SRSF10	"204299_at"	1.29399	0.960941
SRSF10	"213594_x_at"	0.984848	1.36963
SRSF2	"200754_x_at"	0.226788	1.52791
SRSF2	"200753_x_at"	0.641117	1.01032
SRSF2	"214882_s_at"	0.501924	1.2885
SRSF3	"202899_s_at"	0.309841	3.28101
SRSF3	"208672_s_at"	0.195494	1.50142
SRSF3	"208673_s_at"	0.559423	1.0428
SRSF5	"212266_s_at"	0.0662104	1.33917
SRSF5	"210077_s_at"	1.48694	1.09011
SRSF6	"208804_s_at"	0.125257	1.93978
SRSF6	"206108_s_at"	1.0704	0.915191
SRSF7	"214141_x_at"	0.0833593	1.99841
STAT3	"208992_s_at"	0.769796	1.87221
STAT5A	"203010_at"	1.07942	0.973827
TRA2A	"204658_at"	0.668224	1.226
TRA2A	"213575_at"	1.232	1.072
TRA2A	"204658_at"	0.668224	1.226
TRA2A	"213575_at"	1.232	1.072
TRA2B	"210180_s_at"	1.31201	1.06332
TRA2B	"200893_at"	0.0984364	1.88783
TRA2B	"200892_s_at"	0.471456	2.88167
TRA2B	"210180_s_at"	1.31201	1.06332
TRA2B	"200893_at"	0.0984364	1.88783
TRA2B	"200892_s_at"	0.471456	2.88167
YY1	"201902_s_at"	1.51354	1.05596
YY1	"201901_s_at"	0.479451	1.01291
